# Supplementary material for: Co-Expression of Host and Viral MicroRNAs in Porcine Dendritic Cells Infected by the Pseudorabies Virus
Source: PLoS One. 2011 Mar 8;6(3):e17374. doi: 10.1371/journal.pone.0017374 (PMC3050891; doi:10.1371/journal.pone.0017374)
Supplement: Table S2 — Orthologous miRNAs. List of orthologous miRNAs identified through alignment with mature and pre- miRNAs (considered organisms: Homo sapiens, Mus musculus, Bos taurus, Canis familiaris, Equus caballus and Gallus gallus). MiRNA sequences were retrieved from miRBase, release 16 (ftp://mirbase.org/pub/mirbase/CURRENT/). (XLS) [file pone.0017374.s005.xls]

## Sheet: Table S2
Orthologous miR	Orthologous miR with mapped pre-miRNA on Sus scrofa genome (build8)
let-7a*	let-7a*
let-7a-1*	let-7a-1*
let-7b	let-7f-2*
let-7c-2*	let-7i
let-7d	let-7i*
let-7d*	miR-10
let-7f-2*	miR-101a
let-7i	miR-101b
let-7i*	miR-103-1*
let-7j	miR-103-2*
let-7k	miR-106
miR-10	miR-107*
miR-101a	miR-107a
miR-101b	miR-107b
miR-103-1*	miR-10b
miR-103-2*	miR-122*
miR-103-as	miR-1291
miR-106	miR-1306
miR-106b	miR-130b*
miR-106b*	miR-132
miR-107*	miR-132*
miR-107a	miR-133a
miR-107b	miR-133a*
miR-10b	miR-133c
miR-122*	miR-1343
miR-125a-5p	miR-142*
miR-125b-5p	miR-1468
miR-126-3p	miR-146a
miR-1271	miR-146b*
miR-1274a	miR-147
miR-1291	miR-147*
miR-129-2-3p	miR-147b
miR-129-3p	miR-148b*
miR-129b-3p	miR-150
miR-1-2-as-5p	miR-155*
miR-1306	miR-15a*
miR-130b*	miR-15b*
miR-132	miR-16-1*
miR-132*	miR-16a
miR-133a	miR-16b
miR-133a*	miR-17
miR-133c	miR-17*
miR-1343*	miR-181a*
miR-139	miR-181a-1*
miR-140-3p	miR-181a-2*
miR-140-5p	miR-181b-2*
miR-141*	miR-182
miR-142*	miR-1839
miR-142-3p	miR-186*
miR-142-5p	miR-188
miR-1468	miR-18a
miR-146a	miR-18a*
miR-146b*	miR-18b
miR-146b-3p	miR-190b
miR-146b-5p	miR-191*
miR-147	miR-194
miR-147*	miR-194*
miR-147b	miR-194-2*
miR-148b*	miR-1983
miR-148b-3p	miR-202*
miR-148b-5p	miR-20a
miR-150	miR-20a*
miR-151	miR-20b
miR-151*	miR-21*
miR-155*	miR-212
miR-15a*	miR-221*
miR-15b*	miR-222*
miR-15c	miR-223
miR-16-1*	miR-223*
miR-16a	miR-23b*
miR-16b	miR-296
miR-17	miR-29a*
miR-17*	miR-29b-1*
miR-181a*	miR-301b
miR-181a-1*	miR-30a
miR-181a-2*	miR-30a*
miR-181b-2*	miR-30b
miR-181c*	miR-30b*
miR-182	miR-30e
miR-1839	miR-30e*
miR-1842	miR-31
miR-186*	miR-3184
miR-188	miR-320a
miR-188-3p	miR-331
miR-188-5p	miR-339
miR-18a	miR-340*
miR-18a*	miR-365
miR-18b	miR-365*
miR-190b	miR-365-2*
miR-191*	miR-374
miR-193*	miR-374b
miR-193a	miR-423a
miR-194	miR-425
miR-194*	miR-425*
miR-194-2*	miR-450
miR-1983	miR-450b
miR-1a	miR-451a
miR-1b	miR-455*
miR-200b	miR-499
miR-200c	miR-500a*
miR-202*	miR-502
miR-202-5p	miR-532
miR-203	miR-542
miR-20a	miR-582
miR-20a*	miR-592
miR-20b	miR-628a
miR-21*	miR-660
miR-212	miR-664
miR-212-3p	miR-92
miR-212-5p	miR-92a-1*
miR-22	miR-92b
miR-22*	miR-96
miR-221*	miR-98*
miR-222*	miR-99a*
miR-223	miR-99b*
miR-223*
miR-2288
miR-2320
miR-2320*
miR-23a*
miR-23b*
miR-23b-3p
miR-23b-5p
miR-23c
miR-24-3p
miR-2478
miR-2487
miR-25
miR-26a-2*
miR-26b
miR-27a*
miR-27a-3p
miR-27a-5p
miR-28
miR-28*
miR-2887
miR-2957
miR-296
miR-29a*
miR-29b-1*
miR-29b-2*
miR-29c*
miR-29e
miR-301a
miR-301b
miR-301b-3p
miR-3074-5p
miR-30a
miR-30a*
miR-30b
miR-30b*
miR-30e
miR-30e*
miR-31
miR-3184
miR-32*
miR-320a
miR-320b
miR-320c
miR-322
miR-324-3p
miR-324-5p
miR-330
miR-330*
miR-330-3p
miR-331
miR-339
miR-339b
miR-34
miR-340*
miR-340-3p
miR-340-5p
miR-342-3p
miR-342-5p
miR-34b
miR-34b-5p
miR-34c-5p
miR-3596
miR-3600
miR-3603
miR-361
miR-361*
miR-362-3p
miR-362-5p
miR-363-3p
miR-365
miR-365*
miR-365-2*
miR-374
miR-374b
miR-374c
miR-378*
miR-378c
miR-423a
miR-425
miR-425*
miR-450
miR-450b
miR-451a
miR-454
miR-455*
miR-455-3p
miR-455-5p
miR-484
miR-499
miR-500a*
miR-501-3p
miR-502
miR-502-3p
miR-502a
miR-505*
miR-505-5p
miR-532
miR-542
miR-545
miR-574-3p
miR-582
miR-582-3p
miR-582-5p
miR-590
miR-590-3p
miR-590-5p
miR-592
miR-628-5p
miR-628a
miR-652
miR-660
miR-664
miR-669
miR-708
miR-7-1*
miR-765
miR-769
miR-769-5p
miR-7a
miR-7a-1*
miR-7b
miR-874
miR-874*
miR-92
miR-92a-1*
miR-92b
miR-93
miR-93*
miR-96
miR-98*
miR-99a*
miR-99b*
