# Supplementary material for: Co-Expression of Host and Viral MicroRNAs in Porcine Dendritic Cells Infected by the Pseudorabies Virus
Source: PLoS One. 2011 Mar 8;6(3):e17374. doi: 10.1371/journal.pone.0017374 (PMC3050891; doi:10.1371/journal.pone.0017374)
Supplement: Table S4 — List of the significant functional annotations of genes belonging to the significant IPA network (p-value <0.05). (XLS) [file pone.0017374.s007.xls]

## Sheet: Functions_Network_miRNA_comp
Category	Function	Function Annotation	p-value	Molecules	Number of Molecules
Nervous System Development and Function	development	development of cerebellum	0.000016	BMI1, GBX2, OTX2, SOX4, ZNF423	5
Nervous System Development and Function	development	development of V2 interneurons	0.00269	NKX6-1	1
Nervous System Development and Function	development	development of v1 neuron	0.00269	NKX6-1	1
Nervous System Development and Function	development	development of thalamus	0.0147	GBX2	1
Nervous System Development and Function	development	development of ventral nerve cord	0.0147	OTX2	1
Nervous System Development and Function	development	development of Purkinje cells	0.0318	ZNF423	1
Nervous System Development and Function	migration	migration of branchial motor neurons	0.00269	NKX6-1	1
Nervous System Development and Function	projection	projection of branchial motor neurons	0.00269	NKX6-1	1
Nervous System Development and Function	quantity	quantity of v1 neuron	0.00536	NKX6-1	1
Nervous System Development and Function	quantity	quantity of v2 neuron	0.00536	NKX6-1	1
Nervous System Development and Function	formation	formation of cerebellar vermis	0.0067	OTX2	1
Nervous System Development and Function	formation	formation of inferior colliculus	0.0067	OTX2	1
Nervous System Development and Function	formation	formation of serotonergic neurons	0.00937	OTX2	1
Nervous System Development and Function	formation	formation of Ammon's horn	0.0147	OTX2	1
Nervous System Development and Function	formation	formation of dorsal thalamus	0.0147	OTX2	1
Nervous System Development and Function	formation	formation of pretectum	0.0147	OTX2	1
Nervous System Development and Function	formation	formation of mesencephalon	0.0305	OTX2	1
Nervous System Development and Function	neurogenesis	neurogenesis of dopaminergic neurons	0.0067	OTX2	1
Nervous System Development and Function	neurogenesis	neurogenesis of intestine	0.0226	BMI1	1
Nervous System Development and Function	morphology	morphology of mesencephalon	0.0147	OTX2	1
Nervous System Development and Function	morphology	morphology of neural retina	0.0147	OTX2	1
Nervous System Development and Function	size	size of metencephalon	0.0147	OTX2	1
Nervous System Development and Function	size	size of cerebellar vermis	0.0292	ZNF423	1
Organ Development	development	development of cerebellum	0.000016	BMI1, GBX2, OTX2, SOX4, ZNF423	5
Organ Development	development	development of semicircular canal	0.0107	OTX2	1
Organ Development	development	development of saccule	0.0147	OTX2	1
Organ Development	development	development of thalamus	0.0147	GBX2	1
Organ Development	development	development of lacrimal gland	0.046	OTX2	1
Organ Development	formation	formation of cerebellar vermis	0.0067	OTX2	1
Organ Development	formation	formation of inferior colliculus	0.0067	OTX2	1
Organ Development	formation	formation of Ammon's horn	0.0147	OTX2	1
Organ Development	formation	formation of dorsal thalamus	0.0147	OTX2	1
Organ Development	formation	formation of macula of utricle	0.0147	OTX2	1
Organ Development	formation	formation of pretectum	0.0147	OTX2	1
Organ Development	formation	formation of mesencephalon	0.0305	OTX2	1
Organ Development	neurogenesis	neurogenesis of intestine	0.0226	BMI1	1
Organ Development	morphogenesis	morphogenesis of inner ear	0.0272	GBX2, OTX2	2
Infection Mechanism	replication	replication of Hepatitis C virus	0.000313	EIF2C1, EIF2C2, EIF2C4	3
Embryonic Development	development	development of rhombomere 3	0.000333	GBX2, OTX2	2
Embryonic Development	development	development of rhombomere 2	0.00269	GBX2	1
Embryonic Development	development	development of endodermal cells	0.0067	MAP4K4	1
Embryonic Development	development	development of mesodermal cells	0.0067	MAP4K4	1
Embryonic Development	development	development of notochordal sheath	0.0107	SOX6	1
Embryonic Development	development	development of somite cells	0.0107	MAP4K4	1
Embryonic Development	development	development of gubernaculum	0.012	HOXA10	1
Embryonic Development	development	development of rhombomere 1	0.0331	GBX2	1
Embryonic Development	thickness	thickness of notochordal sheath	0.0107	SOX6	1
Embryonic Development	adipogenesis	adipogenesis of embryonic stem cells	0.0147	CALR	1
Embryonic Development	morphology	morphology of neural plate	0.0147	OTX2	1
Embryonic Development	morphology	morphology of ophthalmic vesicle	0.0147	OTX2	1
Embryonic Development	morphology	morphology of optic stalk	0.0239	OTX2	1
Embryonic Development	organization	organization of primitive streak	0.0147	OTX2	1
Embryonic Development	migration	migration of mesenchymal cells	0.037	SEMA6D	1
Tissue Development	development	development of rhombomere 3	0.000333	GBX2, OTX2	2
Tissue Development	development	development of rhombomere 2	0.00269	GBX2	1
Tissue Development	development	development of inner annulus	0.0107	SOX6	1
Tissue Development	development	development of notochordal sheath	0.0107	SOX6	1
Tissue Development	development	development of semicircular canal	0.0107	OTX2	1
Tissue Development	development	development of gubernaculum	0.012	HOXA10	1
Tissue Development	development	development of ventral nerve cord	0.0147	OTX2	1
Tissue Development	development	development of vertebral body	0.0147	SOX6	1
Tissue Development	development	development of femur	0.0305	HOXA10	1
Tissue Development	development	development of rhombomere 1	0.0331	GBX2	1
Tissue Development	development	development of bone	0.0429	HOXA10, OTX2, SOX6	3
Tissue Development	development	development of lacrimal gland	0.046	OTX2	1
Tissue Development	formation	formation of nucleus pulposus	0.0107	SOX6	1
Tissue Development	organization	organization of primitive streak	0.0147	OTX2	1
Tissue Development	adhesion	adhesion of bone cancer cell lines	0.0239	BMI1	1
Tissue Development	morphogenesis	morphogenesis of endothelial tube	0.0239	GBX2	1
Protein Synthesis	translation	translation	0.00114	DDX6, EIF2C1, EIF2C2, EIF3A, TNRC6B	5
Protein Synthesis	translation	initiation of translation of protein	0.00441	EIF2C1, EIF2C2, EIF3A	3
Protein Synthesis	biosynthesis	biosynthesis of protein	0.00281	CALR, DDX6, EIF2C1, EIF2C2, EIF3A, TNRC6B, YBX2	7
Protein Synthesis	metabolism	metabolism of protein	0.016	BACE1, BLMH, CALR, DDX6, EIF2C1, EIF2C2, EIF3A, TNRC6B, YBX2	9
Protein Synthesis	stabilization	stabilization of protein	0.0304	CALR, SOX4	2
Cellular Development	differentiation	differentiation of germ cells	0.00134	DDX4, SOX3	2
Cellular Development	differentiation	differentiation of spermatids	0.0331	SOX3	1
Cellular Development	development	development of red blood cells	0.00196	EIF2C2, HOXA10, SOX6	3
Cellular Development	development	development of V2 interneurons	0.00269	NKX6-1	1
Cellular Development	development	development of v1 neuron	0.00269	NKX6-1	1
Cellular Development	development	development of erythroid cells	0.00476	EIF2C2, HOXA10	2
Cellular Development	development	development of endodermal cells	0.0067	MAP4K4	1
Cellular Development	development	development of mesodermal cells	0.0067	MAP4K4	1
Cellular Development	development	development of somite cells	0.0107	MAP4K4	1
Cellular Development	development	development of Purkinje cells	0.0318	ZNF423	1
Cellular Development	development	development of lymphoid cells	0.0434	EIF2C2	1
Cellular Development	development	development of oocytes	0.0486	YBX2	1
Cellular Development	projection	projection of branchial motor neurons	0.00269	NKX6-1	1
Cellular Development	commitment	commitment of photoreceptors	0.0067	OTX2	1
Cellular Development	neurogenesis	neurogenesis of dopaminergic neurons	0.0067	OTX2	1
Cellular Development	senescence stage	delay in senescence stage of fibroblast cell lines	0.0107	BMI1	1
Cellular Development	senescence stage	initiation of senescence stage of fibroblast cell lines	0.0226	BMI1	1
Cellular Development	adipogenesis	adipogenesis of embryonic stem cells	0.0147	CALR	1
Cellular Development	regeneration	regeneration of beta islet cells	0.0187	NKX6-1	1
Cellular Development	spermatogenesis	spermatogenesis of spermatids	0.02	YBX2	1
Cellular Development	developmental process	developmental process of spermatids	0.0341	SOX3, YBX2	2
Cellular Development	lifespan	lifespan of epithelial cells	0.0498	BMI1	1
Reproductive System Development and Function	differentiation	differentiation of germ cells	0.00134	DDX4, SOX3	2
Reproductive System Development and Function	differentiation	differentiation of spermatids	0.0331	SOX3	1
Reproductive System Development and Function	fecundity	fecundity of mice	0.0107	DDX4	1
Reproductive System Development and Function	spermatogenesis	spermatogenesis of spermatids	0.02	YBX2	1
Reproductive System Development and Function	proliferation	proliferation of primordial germ cells	0.0265	DDX4	1
Reproductive System Development and Function	oogenesis	oogenesis	0.0279	YBX2	1
Reproductive System Development and Function	production	production of sperm	0.0305	DDX4	1
Reproductive System Development and Function	development	development of oocytes	0.0486	YBX2	1
Hematological System Development and Function	development	development of red blood cells	0.00196	EIF2C2, HOXA10, SOX6	3
Hematological System Development and Function	development	development of erythroid cells	0.00476	EIF2C2, HOXA10	2
Hematological System Development and Function	colony formation	colony formation of colony forming multilineage cells	0.0383	HOXA10	1
Hematological System Development and Function	activation	activation of hematopoietic progenitor cells	0.0434	BMI1	1
Hematopoiesis	development	development of red blood cells	0.00196	EIF2C2, HOXA10, SOX6	3
Hematopoiesis	development	development of erythroid cells	0.00476	EIF2C2, HOXA10	2
Hematopoiesis	colony formation	colony formation of colony forming multilineage cells	0.0383	HOXA10	1
Hematopoiesis	activation	activation of hematopoietic progenitor cells	0.0434	BMI1	1
Amino Acid Metabolism	translocation	translocation of L-triiodothyronine	0.00269	SLC16A2	1
Amino Acid Metabolism	translocation	translocation of thyroxine	0.00269	SLC16A2	1
Amino Acid Metabolism	cleavage	cleavage of L-lysine	0.012	BLMH	1
Amino Acid Metabolism	cleavage	cleavage of arginine	0.012	BLMH	1
Amino Acid Metabolism	hydrolysis	hydrolysis of glutamine family amino acid	0.0134	BLMH	1
Amino Acid Metabolism	degradation	degradation of glycine	0.0187	BLMH	1
Amino Acid Metabolism	degradation	degradation of L-histidine	0.0239	BLMH	1
Amino Acid Metabolism	uptake	uptake of L-triiodothyronine	0.0213	SLC16A2	1
Cell Morphology	projection	projection of branchial motor neurons	0.00269	NKX6-1	1
Cell Morphology	size	size of breast cancer cell lines	0.0486	SMARCE1	1
Cellular Movement	migration	migration of branchial motor neurons	0.00269	NKX6-1	1
Cellular Movement	migration	migration of mesenchymal cells	0.037	SEMA6D	1
Cellular Movement	mislocalization	mislocalization of Purkinje cells	0.00804	ZNF423	1
Cellular Movement	segregation	segregation of neurites	0.0318	BACE1	1
Drug Metabolism	translocation	translocation of thyroxine	0.00269	SLC16A2	1
Drug Metabolism	inactivation	inactivation of bleomycin	0.00804	BLMH	1
Drug Metabolism	overflow	overflow of norepinephrine	0.012	HRH3	1
Endocrine System Disorders	panhypopituitarism - x-linked	panhypopituitarism - x-linked	0.00269	SOX3	1
Endocrine System Disorders	leptin resistance	leptin resistance of mice	0.0134	HRH3	1
Genetic Disorder	panhypopituitarism - x-linked	panhypopituitarism - x-linked	0.00269	SOX3	1
Genetic Disorder	unilateral cryptorchidism	unilateral cryptorchidism of mice	0.00804	HOXA10	1
Genetic Disorder	Simpson-Golabi-Behmel syndrome	Simpson-Golabi-Behmel syndrome	0.00937	GPC4	1
Genetic Disorder	bilateral cryptorchidism	bilateral cryptorchidism of mice	0.012	HOXA10	1
Genetic Disorder	lung adenocarcinoma	lung adenocarcinoma	0.0263	EIF2C1, EIF2C2, TNRC6B	3
Genetic Disorder	mental retardation	mental retardation	0.0493	SLC16A2, SOX3	2
Genetic Disorder	coronary artery disease	coronary artery disease	0.336	HS3ST2, MRPS7, RERE, SOX6, STIM1, TNRC6B	6
Small Molecule Biochemistry	translocation	translocation of L-triiodothyronine	0.00269	SLC16A2	1
Small Molecule Biochemistry	translocation	translocation of thyroxine	0.00269	SLC16A2	1
Small Molecule Biochemistry	turnover	turnover of histamine	0.00269	HRH3	1
Small Molecule Biochemistry	transport	transport of hormone	0.0067	SLC16A2	1
Small Molecule Biochemistry	cleavage	cleavage of L-lysine	0.012	BLMH	1
Small Molecule Biochemistry	cleavage	cleavage of arginine	0.012	BLMH	1
Small Molecule Biochemistry	overflow	overflow of norepinephrine	0.012	HRH3	1
Small Molecule Biochemistry	hydrolysis	hydrolysis of glutamine family amino acid	0.0134	BLMH	1
Small Molecule Biochemistry	degradation	degradation of glycine	0.0187	BLMH	1
Small Molecule Biochemistry	degradation	degradation of L-histidine	0.0239	BLMH	1
Small Molecule Biochemistry	uptake	uptake of L-triiodothyronine	0.0213	SLC16A2	1
Small Molecule Biochemistry	storage	storage of Ca2+	0.0344	CALR	1
Tissue Morphology	quantity	quantity of v1 neuron	0.00536	NKX6-1	1
Tissue Morphology	quantity	quantity of v2 neuron	0.00536	NKX6-1	1
Tissue Morphology	quantity	quantity of blast cells	0.0107	HOXA10	1
Tissue Morphology	transformation	transformation of nerves	0.00804	HOXA10	1
Tissue Morphology	transformation	transformation of vertebrae	0.0279	HOXA10	1
Tissue Morphology	thickness	thickness of notochordal sheath	0.0107	SOX6	1
Tissue Morphology	morphology	morphology of lens tissue	0.0147	OTX2	1
Tissue Morphology	morphology	morphology of neural plate	0.0147	OTX2	1
Tissue Morphology	morphology	morphology of neural retina	0.0147	OTX2	1
Tissue Morphology	morphology	morphology of ophthalmic vesicle	0.0147	OTX2	1
Tissue Morphology	morphology	morphology of retinal pigment epithelium	0.0173	OTX2	1
Tissue Morphology	morphology	morphology of optic stalk	0.0239	OTX2	1
Visual System Development and Function	commitment	commitment of photoreceptors	0.0067	OTX2	1
Visual System Development and Function	morphology	morphology of lens tissue	0.0147	OTX2	1
Visual System Development and Function	morphology	morphology of neural retina	0.0147	OTX2	1
Visual System Development and Function	morphology	morphology of retinal pigment epithelium	0.0173	OTX2	1
Visual System Development and Function	development	development of lacrimal gland	0.046	OTX2	1
Cancer	transformation	transformation of nerves	0.00804	HOXA10	1
Cancer	transformation	transformation of axial skeleton	0.0279	BMI1	1
Cancer	transformation	transformation of vertebrae	0.0279	HOXA10	1
Cancer	tumorigenesis	tumorigenesis of central nervous system	0.0239	BMI1	1
Cancer	breast carcinoma	breast carcinoma	0.0243	HRH3, MIR27B (includes EG:407019), MIR29A (includes EG:407021), MIR30E (includes EG:407034), MIRLET7B (includes EG:406884)	5
Cancer	lung adenocarcinoma	lung adenocarcinoma	0.0263	EIF2C1, EIF2C2, TNRC6B	3
Cancer	hepatocellular carcinoma	hepatocellular carcinoma	0.624	MIRLET7B (includes EG:406884)	1
Cardiovascular Disease	fibrosis	fibrosis of pulmonary artery	0.00804	BLMH	1
Cardiovascular Disease	arterial thrombosis	arterial thrombosis of mice	0.0134	STIM1	1
Cardiovascular Disease	sinus bradycardia	sinus bradycardia of heart	0.0173	CALR	1
Cardiovascular Disease	atrial ventricular block	atrial ventricular block of heart	0.0383	CALR	1
Cardiovascular Disease	coronary artery disease	coronary artery disease	0.336	HS3ST2, MRPS7, RERE, SOX6, STIM1, TNRC6B	6
Cell Signaling	refilling	refilling of calcium	0.00804	STIM1	1
Cell Signaling	threonine phosphorylation	threonine phosphorylation of protein	0.0173	MAP4K4	1
Cell Signaling	smoothened signaling pathway	smoothened signaling pathway	0.0207	NKX6-1, OTX2	2
Cell Signaling	sequestration	sequestration of Ca2+	0.0331	CALR	1
Cell Signaling	sequestration	sequestration of calcium	0.0421	CALR	1
Cell Signaling	storage	storage of Ca2+	0.0344	CALR	1
Cell Signaling	storage	storage of calcium	0.0408	CALR	1
Cell Signaling	exposure	exposure of Ca2+	0.0434	STIM1	1
Cellular Assembly and Organization	dissociation	dissociation of ribosome	0.00804	EIF3A	1
Cellular Assembly and Organization	stabilization	stabilization of cellular membrane	0.016	CALR	1
Cellular Assembly and Organization	organization	organization of myofibrils	0.0239	CALR	1
Cellular Assembly and Organization	binding	binding of Golgi membranes	0.0305	CSNK1D	1
Cellular Assembly and Organization	segregation	segregation of neurites	0.0318	BACE1	1
Cellular Assembly and Organization	induction	induction of lamellipodia	0.0408	RHOG	1
Cellular Function and Maintenance	mislocalization	mislocalization of Purkinje cells	0.00804	ZNF423	1
Cellular Function and Maintenance	cytostasis	cytostasis of unspecified cell lines	0.02	HBP1	1
Cellular Function and Maintenance	ingestion	ingestion of cells	0.0396	CALR	1
Dermatological Diseases and Conditions	dermatitis	dermatitis of tail	0.00804	BLMH	1
Developmental Disorder	unilateral cryptorchidism	unilateral cryptorchidism of mice	0.00804	HOXA10	1
Developmental Disorder	Simpson-Golabi-Behmel syndrome	Simpson-Golabi-Behmel syndrome	0.00937	GPC4	1
Developmental Disorder	bilateral cryptorchidism	bilateral cryptorchidism of mice	0.012	HOXA10	1
Developmental Disorder	mental retardation	mental retardation	0.0493	SLC16A2, SOX3	2
Gene Expression	expression	expression of Pbx-HoxA10 binding site	0.00804	HOXA10	1
Gene Expression	repression	repression of Pbx-HoxA10 binding site	0.00804	HOXA10	1
Gene Expression	transcription	transcription of repressor element	0.00804	HOXA10	1
Gene Expression	binding	binding of androgen-responsive element	0.0305	CALR	1
Gene Expression	binding	binding of Hox binding site	0.0344	HOXA10	1
Gene Expression	binding	binding of Meis1 binding site	0.0344	HOXA10	1
Inflammatory Disease	dermatitis	dermatitis of tail	0.00804	BLMH	1
Neurological Disease	transformation	transformation of nerves	0.00804	HOXA10	1
Neurological Disease	neurological disorder	neurological disorder of peripheral nerve	0.016	BACE1	1
Neurological Disease	motion sickness	motion sickness	0.0239	HRH3	1
Neurological Disease	tumorigenesis	tumorigenesis of central nervous system	0.0239	BMI1	1
Neurological Disease	ataxia	ataxia of mice	0.0388	SOX4, ZNF423	2
Neurological Disease	mental retardation	mental retardation	0.0493	SLC16A2, SOX3	2
Organismal Injury and Abnormalities	fibrosis	fibrosis of pulmonary artery	0.00804	BLMH	1
Organismal Injury and Abnormalities	development	development of umbilical hernia	0.00937	CALR	1
Reproductive System Disease	unilateral cryptorchidism	unilateral cryptorchidism of mice	0.00804	HOXA10	1
Reproductive System Disease	bilateral cryptorchidism	bilateral cryptorchidism of mice	0.012	HOXA10	1
Reproductive System Disease	breast carcinoma	breast carcinoma	0.0243	HRH3, MIR27B (includes EG:407019), MIR29A (includes EG:407021), MIR30E (includes EG:407034), MIRLET7B (includes EG:406884)	5
Reproductive System Disease	adenomyosis	adenomyosis	0.0435	DDX6, SOX4	2
Vitamin and Mineral Metabolism	refilling	refilling of calcium	0.00804	STIM1	1
Vitamin and Mineral Metabolism	sequestration	sequestration of Ca2+	0.0331	CALR	1
Vitamin and Mineral Metabolism	sequestration	sequestration of calcium	0.0421	CALR	1
Vitamin and Mineral Metabolism	storage	storage of Ca2+	0.0344	CALR	1
Vitamin and Mineral Metabolism	storage	storage of calcium	0.0408	CALR	1
Vitamin and Mineral Metabolism	exposure	exposure of Ca2+	0.0434	STIM1	1
Cellular Growth and Proliferation	formation	formation of serotonergic neurons	0.00937	OTX2	1
Cellular Growth and Proliferation	proliferation	proliferation of primordial germ cells	0.0265	DDX4	1
Cellular Growth and Proliferation	production	production of sperm	0.0305	DDX4	1
Cellular Growth and Proliferation	colony formation	colony formation of colony forming multilineage cells	0.0383	HOXA10	1
Skeletal and Muscular Disorders	Simpson-Golabi-Behmel syndrome	Simpson-Golabi-Behmel syndrome	0.00937	GPC4	1
Skeletal and Muscular Disorders	transformation	transformation of axial skeleton	0.0279	BMI1	1
Skeletal and Muscular Disorders	transformation	transformation of vertebrae	0.0279	HOXA10	1
Auditory and Vestibular System Development and Function	development	development of semicircular canal	0.0107	OTX2	1
Auditory and Vestibular System Development and Function	development	development of saccule	0.0147	OTX2	1
Auditory and Vestibular System Development and Function	formation	formation of macula of utricle	0.0147	OTX2	1
Auditory and Vestibular System Development and Function	morphogenesis	morphogenesis of inner ear	0.0272	GBX2, OTX2	2
Cell Cycle	senescence stage	delay in senescence stage of fibroblast cell lines	0.0107	BMI1	1
Cell Cycle	senescence stage	initiation of senescence stage of fibroblast cell lines	0.0226	BMI1	1
Connective Tissue Development and Function	development	development of inner annulus	0.0107	SOX6	1
Connective Tissue Development and Function	development	development of semicircular canal	0.0107	OTX2	1
Connective Tissue Development and Function	development	development of vertebral body	0.0147	SOX6	1
Connective Tissue Development and Function	development	development of femur	0.0305	HOXA10	1
Connective Tissue Development and Function	development	development of bone	0.0429	HOXA10, OTX2, SOX6	3
Connective Tissue Development and Function	formation	formation of nucleus pulposus	0.0107	SOX6	1
Connective Tissue Development and Function	senescence stage	delay in senescence stage of fibroblast cell lines	0.0107	BMI1	1
Connective Tissue Development and Function	senescence stage	initiation of senescence stage of fibroblast cell lines	0.0226	BMI1	1
Connective Tissue Development and Function	adipogenesis	adipogenesis of embryonic stem cells	0.0147	CALR	1
Skeletal and Muscular System Development and Function	development	development of inner annulus	0.0107	SOX6	1
Skeletal and Muscular System Development and Function	development	development of semicircular canal	0.0107	OTX2	1
Skeletal and Muscular System Development and Function	development	development of vertebral body	0.0147	SOX6	1
Skeletal and Muscular System Development and Function	development	development of femur	0.0305	HOXA10	1
Skeletal and Muscular System Development and Function	development	development of bone	0.0429	HOXA10, OTX2, SOX6	3
Skeletal and Muscular System Development and Function	formation	formation of nucleus pulposus	0.0107	SOX6	1
Skeletal and Muscular System Development and Function	organization	organization of myofibrils	0.0239	CALR	1
Psychological Disorders	hyperactive behavior	hyperactive behavior of mice	0.0118	BACE1, FXR2	2
Molecular Transport	overflow	overflow of norepinephrine	0.012	HRH3	1
Molecular Transport	uptake	uptake of L-triiodothyronine	0.0213	SLC16A2	1
Molecular Transport	transport	transport of monocarboxylic acid	0.0239	SLC16A2	1
Molecular Transport	sequestration	sequestration of Ca2+	0.0331	CALR	1
Molecular Transport	sequestration	sequestration of calcium	0.0421	CALR	1
Molecular Transport	import	import of protein	0.0483	DNAJA2, KPNA4	2
Organismal Development	myofibrillogenesis	myofibrillogenesis	0.012	CALR	1
Organismal Development	patterning	patterning of body axis	0.0213	HOXA10, HOXB5, OTX2	3
Organismal Development	development	development of lacrimal gland	0.046	OTX2	1
Hematological Disease	arterial thrombosis	arterial thrombosis of mice	0.0134	STIM1	1
Hematological Disease	bleeding disorder	bleeding disorder of mice	0.0357	STIM1	1
Post-Translational Modification	sialylation	sialylation of glycoprotein	0.0134	BACE1	1
Post-Translational Modification	threonine phosphorylation	threonine phosphorylation of protein	0.0173	MAP4K4	1
Organ Morphology	morphology	morphology of mesencephalon	0.0147	OTX2	1
Organ Morphology	morphology	morphology of neural retina	0.0147	OTX2	1
Organ Morphology	morphology	morphology of retinal pigment epithelium	0.0173	OTX2	1
Organ Morphology	morphology	morphology of heart ventricle	0.037	CALR	1
Organ Morphology	size	size of metencephalon	0.0147	OTX2	1
Organ Morphology	size	size of cerebellar vermis	0.0292	ZNF423	1
Organ Morphology	morphogenesis	morphogenesis of inner ear	0.0272	GBX2, OTX2	2
RNA Post-Transcriptional Modification	processing	processing of siRNA	0.016	EIF2C2	1
RNA Post-Transcriptional Modification	cleavage	cleavage of RNA	0.0265	EIF2C2	1
Bradycardia	sinus bradycardia	sinus bradycardia of heart	0.0173	CALR	1
Cell Death	regeneration	regeneration of beta islet cells	0.0187	NKX6-1	1
Cell Death	apoptosis	apoptosis of PASMC cells	0.0239	ZNF423	1
Cell Death	self-renewal	self-renewal of normal cells	0.0416	BMI1, HMGB3	2
Endocrine System Development and Function	regeneration	regeneration of beta islet cells	0.0187	NKX6-1	1
Cardiovascular System Development and Function	conduction	conduction of atrioventricular node	0.02	CALR	1
Cardiovascular System Development and Function	morphogenesis	morphogenesis of endothelial tube	0.0239	GBX2	1
Cardiovascular System Development and Function	morphology	morphology of heart ventricle	0.037	CALR	1
Digestive System Development and Function	neurogenesis	neurogenesis of intestine	0.0226	BMI1	1
Cell-To-Cell Signaling and Interaction	adhesion	adhesion of bone cancer cell lines	0.0239	BMI1	1
Cell-To-Cell Signaling and Interaction	activation	activation of hematopoietic progenitor cells	0.0434	BMI1	1
Respiratory Disease	lung adenocarcinoma	lung adenocarcinoma	0.0263	EIF2C1, EIF2C2, TNRC6B	3
Connective Tissue Disorders	transformation	transformation of vertebrae	0.0279	HOXA10	1
Tumor Morphology	induction	induction of lymphoma	0.0279	BMI1	1
Inflammatory Response	inflammation	inflammation of nervous tissue	0.0331	HRH3	1
Cellular Compromise	degeneration	degeneration of photoreceptors	0.0396	OTX2	1
Behavior	grooming	grooming by mice	0.0434	SLC16A2	1
Behavior	hyperactivity	hyperactivity of mice	0.0498	BACE1	1
Lymphoid Tissue Structure and Development	development	development of lymphoid cells	0.0434	EIF2C2	1
Protein Trafficking	import	import of protein	0.0483	DNAJA2, KPNA4	2
Cardiac Arteriopathy	coronary artery disease	coronary artery disease	0.336	HS3ST2, MRPS7, RERE, SOX6, STIM1, TNRC6B	6
Gastrointestinal Disease	hepatocellular carcinoma	hepatocellular carcinoma	0.624	MIRLET7B (includes EG:406884)	1
Hepatic System Disease	hepatocellular carcinoma	hepatocellular carcinoma	0.624	MIRLET7B (includes EG:406884)	1
Hepatocellular Carcinoma	hepatocellular carcinoma	hepatocellular carcinoma	0.624	MIRLET7B (includes EG:406884)	1
